# Supplementary material for: Thermal Stability and Non-Linear Optical and Dielectric Properties of Lead-Free K0.5Bi0.5TiO3 Ceramics
Source: Materials (Basel). 2024 Apr 29;17(9):2089. doi: 10.3390/ma17092089 (PMC11084477; doi:10.3390/ma17092089)
Supplement: Supplementary file 1 [file materials-17-02089-s001.zip]

Archive with 1 entries (1 files):
- materials-2943539-supplementary.pdf
